# Supplementary material for: Physical exercise‐induced circAnks1b upregulation promotes protective endoplasmic reticulum stress and suppresses apoptosis via miR‐130b‐5p/Pak2 signaling in an ischemic stroke model
Source: CNS Neurosci Ther. 2024 Sep 27;30(9):e70055. doi: 10.1111/cns.70055 (PMC11427801; doi:10.1111/cns.70055)
Supplement: Supplementary file 1 — Data S1: Supporting information. Please remove the highlighting from the supporting information. [file CNS-30-e70055-s001.zip]

Archive with 2 entries (2 files):
- 3. Supplemental Information.docx
- Images of full unedited gel and blot.pdf
